# Supplementary material for: The Effects of Smoking on Telomere Length, Induction of Oncogenic Stress, and Chronic Inflammatory Responses Leading to Aging
Source: Cells. 2024 May 21;13(11):884. doi: 10.3390/cells13110884 (PMC11172003; doi:10.3390/cells13110884)
Supplement: Supplementary file 1 [file cells-13-00884-s001.zip]

Archive with 1 entries (1 files):
- cells-2917109-supplementary.pdf
